# Supplementary material for: Case report: life-threatening endocarditis in an adult with repaired congenital heart disease lost to follow-up
Source: Eur Heart J Case Rep. 2026 Apr 22;10(5):ytag284. doi: 10.1093/ehjcr/ytag284 (PMC13178788; doi:10.1093/ehjcr/ytag284)
Supplement: ytag284_Supplementary_Data [file ytag284_supplementary_data.zip]

Archive with 5 entries (5 files):
- Suppl Video legends.docx
- Video 1. Root abscess TOE.mp4
- Video 2. Dilated left ventricle TOE.mp4
- Video 3. Bicuspid aortic valve TOE.mp4
- Video 4. Aortic valve repair with colour doppler TTE.mp4
